# Supplementary material for: Multiyear changes in snowmelt phosphorus runoff with soil P drawdown or application of struvite to an organic forage crop
Source: J Environ Qual. 2025 Oct 23;54(6):1985–95. doi: 10.1002/jeq2.70104 (PMC12593307; doi:10.1002/jeq2.70104)
Supplement: Supplementary file 1 — Supplemental material includes site characteristics and map, additional detail on methods used to measure components of annual mass balance, description of crop yields and growing season conditions. Supplemental Data underlying all analyses are available as csv spreadsheets. [file JEQ2-54-1985-s001.xlsx]

## Sheet: Sheet1
Data Source	Site	Measured After Struvite Treatment	Year	Crop Type	Tillage History	Water Yield (mm)	FWMC SRP (mg L-1)	FWMC TDP (mg L-1)	FWMC TP (mg L-1)	TDP load (kg ha-1)	TP load (kg ha-1)	0-5cm Olsen-P (mg/kg)	0-15cm Olsen-P (mg/kg)	SWE (mm)	preceding crop	surface cover prior to tillage	fall surface cover after tillage	tillage intensity	area (ha)	%Sand	%Silt	%Clay	Texture	Main Soil Series	applied P (kg/ha) for preceding year	volumetric soil moisture (%)
Wilson et al., 2025 - DOI: 10.1002/jeq2.70022	Con Till 1	No	2016	Annual Crop	Till	27.4733		0.396475	0.499665	0.108925	0.137275	19.6675	14.8819	48.2793	canola	0.8	0.64	0.8	2.87	32	37	31	Clay Loam	Ramada CL	7.18	30.884
Wilson et al., 2025 - DOI: 10.1002/jeq2.70022	Con Till 1	No	2017	Annual Crop	Till	54.1331		0.238986	0.33635	0.12937	0.182076	18.5567	10.8904	70.2933	soybean	0.4	0.4	1	2.87	32	37	31	Clay Loam	Ramada CL	8.90233	28.084
Wilson et al., 2025 - DOI: 10.1002/jeq2.70022	Con Till 1	No	2018	Annual Crop	Till	32.944		0.425366	0.44573	0.140132	0.146841	14.22	9.98	49.8	wheat	0.85	0.68	0.8	2.87	32	37	31	Clay Loam	Ramada CL	5.8	21.252
Wilson et al., 2025 - DOI: 10.1002/jeq2.70022	Con Till 1	No	2019	Annual Crop	Till	27.7397		0.161802	0.225244	0.0448833	0.0624819	13.76	8.72	62.67	canola	0.8	0.64	0.8	2.87	32	37	31	Clay Loam	Ramada CL	12.5	30.884
Wilson et al., 2025 - DOI: 10.1002/jeq2.70022	Con Till 2	No	2016	Annual Crop	Till	19.8371		0.37284	0.415838	0.0739607	0.0824902	13.8825	10.4675	53.6992	canola	0.8	0.64	0.8	3.291	32	37	31	Clay Loam	Ramada CL	7.18	28.812
Wilson et al., 2025 - DOI: 10.1002/jeq2.70022	Con Till 2	No	2017	Annual Crop	Till	31.5708		0.149522	0.217736	0.0472052	0.068741	17.6733	8.9293	62.7356	soybean	0.4	0.4	1	3.291	32	37	31	Clay Loam	Ramada CL	8.90233	27.538
Wilson et al., 2025 - DOI: 10.1002/jeq2.70022	Con Till 2	No	2018	Annual Crop	Till	18.0059		0.337066	0.396463	0.060692	0.0713869	12.33	7.7	52.11	wheat	0.85	0.68	0.8	3.291	32	37	31	Clay Loam	Ramada CL	5.8	19.67
Wilson et al., 2025 - DOI: 10.1002/jeq2.70022	Con Till 2	No	2019	Annual Crop	Till	22.5116		0.122082	0.196989	0.0274827	0.0443454	10.45	6.07	62.28	canola	0.8	0.64	0.8	3.291	32	37	31	Clay Loam	Ramada CL	12.5	30.87
Wilson et al., 2025 - DOI: 10.1002/jeq2.70022	Con Till 2	No	2020	Annual Crop	Till	32.282		0.132218	0.212354	0.0426825	0.0685523	15.3	9	39.2	soybean	0.4	0.192	0.48	3.291	32	37	31	Clay Loam	Ramada CL	38	33.04
Wilson et al., 2025 - DOI: 10.1002/jeq2.70022	Con Till 3	No	2016	Annual Crop	Till	45.055		0.332818	0.40951	0.149951	0.184505	16.6125	12.3713	57.4152	canola	0.8	0.64	0.8	2.962	32	37	31	Clay Loam	Ramada CL	7.18	27.44
Wilson et al., 2025 - DOI: 10.1002/jeq2.70022	Con Till 3	No	2017	Annual Crop	Till	76.7094		0.164276	0.231983	0.126016	0.177953	18.03	13.07	93.8466	soybean	0.4	0.4	1	2.962	32	37	31	Clay Loam	Ramada CL	8.90233	27.02
Wilson et al., 2025 - DOI: 10.1002/jeq2.70022	Con Till 3	No	2018	Annual Crop	Till	35.4463		0.283276	0.316203	0.100411	0.112082	14.96	10.17	56.09	wheat	0.85	0.68	0.8	2.962	32	37	31	Clay Loam	Ramada CL	5.8	21.364
Wilson et al., 2025 - DOI: 10.1002/jeq2.70022	Con Till 3	No	2019	Annual Crop	Till	45.413		0.271888	0.344588	0.123472	0.156488	17.14	11.96	65.16	canola	0.8	0.64	0.8	2.962	32	37	31	Clay Loam	Ramada CL	12.5	30.226
Wilson et al., 2025 - DOI: 10.1002/jeq2.70022	Con Till 3	No	2020	Annual Crop	Till	40.9826		0.247918	0.32577	0.101603	0.133509	22.3	13.12	42.7	soybean	0.4	0.192	0.48	2.962	32	37	31	Clay Loam	Ramada CL	38	29.456
Wilson et al., 2025 - DOI: 10.1002/jeq2.70022	Org 3	No	2016	Annual Crop	Till	0.125345		0.548455	0.640479	0.00068746	0.000802808	20	16	37.7687	rye	0.8	0.32	0.4	4.2	34	32	34	Clay Loam	Newdale CL	0	21.099
Wilson et al., 2025 - DOI: 10.1002/jeq2.70022	Org 3	No	2017	Annual Crop	Till	35.4673		0.254577	0.349529	0.0902916	0.123969	18.4	15	84.5515	wheat	0.85	0.34	0.4	4.2	34	32	34	Clay Loam	Newdale CL	0	27.82
Wilson et al., 2025 - DOI: 10.1002/jeq2.70022	Org 3	No	2018	Perennial Forage	Till	11.95		0.45687	0.55212	0.054596	0.0659783	9.3	7.35	45.12	rye	0.8	0.8	1	4.2	34	32	34	Clay Loam	Newdale CL	0	18.746
Wilson et al., 2025 - DOI: 10.1002/jeq2.70022	Org 3	No	2020	Perennial Forage	Till	18		0.548	0.821	0.09864	0.14778	9.87	8.36	89	alfalfa grass	0.75	0.75	1	4.2	34	32	34	Clay Loam	Newdale CL	0	26.845
Wilson et al., 2025 - DOI: 10.1002/jeq2.70022	Org 3	No	2022	Perennial Forage	Till	40.15		0.147	0.192	0.0590205	0.077088	8.9	4.53	143	alfalfa grass	0.85	0.85	1	4.2	34	32	34	Clay Loam	Newdale CL	0	24.505
Wilson et al., 2025 - DOI: 10.1002/jeq2.70022	Org 4	No	2016	Annual Crop	Till	0.616712		0.122121	0.149038	0.000753137	0.000919138	8.72	4.9308	38.207	oat/pea intercrop	0.6	0.24	0.4	1.5	34	32	34	Clay Loam	Newdale CL	0	22.048
Wilson et al., 2025 - DOI: 10.1002/jeq2.70022	Org 4	No	2017	Annual Crop	Till	93.1603		0.0896219	0.126687	0.083492	0.118022	6.15	3.8715	91	wheat/manure	0.9	0.36	0.4	1.5	34	32	34	Clay Loam	Newdale CL	0	27.924
Wilson et al., 2025 - DOI: 10.1002/jeq2.70022	Org 4	No	2018	Perennial Forage	Till	1.72558		0.494028	0.624035	0.00852485	0.0107682	8.22	4.82917	35	oat/pea silage	0.9	0.9	1	1.5	34	32	34	Clay Loam	Newdale CL	0	17.888
Wilson et al., 2025 - DOI: 10.1002/jeq2.70022	Org 4	No	2019	Perennial Forage	Till	21.3934		0.399815	0.454596	0.0855339	0.0972535	12.93	4.77833	84	alfalfa grass	0.85	0.85	1	1.5	34	32	34	Clay Loam	Newdale CL	0	27.976
Wilson et al., 2025 - DOI: 10.1002/jeq2.70022	Org 5	No	2017	Annual Crop	Till	65.2737		0.1685	0.215374	0.109986	0.140583	14.2075	7.9811	81.006	wheat/manure	0.9	0.36	0.4	1.362	34	32	34	Clay Loam	Newdale CL	0	25.883
Wilson et al., 2025 - DOI: 10.1002/jeq2.70022	Org 5	No	2018	Perennial Forage	Till	0.0593358		0.838762	0.847904	0.000497686	0.00050311	25.6638	15.6575	37	oat/pea silage	0.85	0.85	1	1.362	34	32	34	Clay Loam	Newdale CL	0	18.161
Wilson et al., 2025 - DOI: 10.1002/jeq2.70022	Org 5	No	2019	Perennial Forage	Till	13.9369		0.592526	0.633105	0.0825798	0.0882353	26.645	14.4375	97	alfalfa grass	0.85	0.85	1	1.362	34	32	34	Clay Loam	Newdale CL	0	28.86
Wilson et al., 2025 - DOI: 10.1002/jeq2.70022	Org 5	No	2020	Perennial Forage	Till	49.1017		0.504714	0.530833	0.247823	0.260648	19.0312	11.275	100	alfalfa grass	0.85	0.85	1	1.362	34	32	34	Clay Loam	Newdale CL	0	17.771
Wilson et al., 2025 - DOI: 10.1002/jeq2.70022	Org 5	No	2022	Perennial Forage	Till	58.62		0.162488	0.253405	0.0952507	0.148546	14.34	8.485	143	alfalfa grass	0.85	0.85	1	1.362	34	32	34	Clay Loam	Newdale CL	0	24.557
Wilson et al., 2025 - DOI: 10.1002/jeq2.70022	Org 5	No	2023	Breaking	Till	5.67752		0.415429	0.550249	0.0235861	0.0312405	7.875	5.375	62	alfalfa grass terminated	0.85	0.425	0.5	1.362	34	32	34	Clay Loam	Newdale CL	0	25.09
Wilson et al., 2025 - DOI: 10.1002/jeq2.70022	Org 6	No	2017	Annual Crop	Till	67.8407		0.0417591	0.0665686	0.0283297	0.0451606	6.6633	3.9412	81.006	wheat/manure	0.9	0.36	0.4	0.868	34	32	34	Clay Loam	Newdale CL	0	22.295
Wilson et al., 2025 - DOI: 10.1002/jeq2.70022	Org 6	No	2018	Perennial Forage	Till	0.260595		0.503342	0.545009	0.00131169	0.00142027	10.7267	4.25833	31	oat/pea silage	0.85	0.85	1	0.868	34	32	34	Clay Loam	Newdale CL	0	17.329
Wilson et al., 2025 - DOI: 10.1002/jeq2.70022	Org 6	No	2019	Perennial Forage	Till	11.7		0.352532	0.406895	0.0412463	0.0476068	12.0283	6.954	89	alfalfa grass	0.85	0.85	1	0.868	34	32	34	Clay Loam	Newdale CL	0	26.52
Wilson et al., 2025 - DOI: 10.1002/jeq2.70022	Org 6	No	2020	Perennial Forage	Till	54.2022		0.281431	0.385911	0.152542	0.209172	9.8	5.31667	97	alfalfa grass	0.85	0.85	1	0.868	34	32	34	Clay Loam	Newdale CL	0	23.101
Wilson et al., 2025 - DOI: 10.1002/jeq2.70022	Org 6	No	2022	Perennial Forage	Till	24.3907		0.0498636	0.0835198	0.0121621	0.0203711	4.795	3.065	105	alfalfa grass	0.85	0.85	1	0.868	34	32	34	Clay Loam	Newdale CL	0	23.959
Wilson et al., 2025 - DOI: 10.1002/jeq2.70022	Org 6	No	2023	Breaking	Till	9.6882		0.162833	0.27388	0.0157755	0.0265341	3.5	3.33333	57	alfalfa grass terminated	0.9	0.45	0.5	0.868	34	32	34	Clay Loam	Newdale CL	0	24.349
Wilson et al., 2025 - DOI: 10.1002/jeq2.70022	No Till 5	No	2018	Perennial Forage	No Till	16.745		1.163	1.382	0.194744	0.231416	43.93	19.69	50.5	alfalfa grass	0.85	0.85	1	2.86	34	32	34	Clay Loam	Newdale CL	0	20.163
Wilson et al., 2025 - DOI: 10.1002/jeq2.70022	No Till 5	No	2019	Perennial Forage	No Till	48.8		1.044	1.22	0.509472	0.59536	46.3	29.91	85	alfalfa grass	0.85	0.85	1	2.86	34	32	34	Clay Loam	Newdale CL	0	29.666
Wilson et al., 2025 - DOI: 10.1002/jeq2.70022	No Till 5	No	2021	Perennial Forage	No Till	0.159		1.237	1.37	0.00196683	0.0021783	29.589	18.15	24.47	alfalfa grass	0.8	0.8	1	2.86	34	32	34	Clay Loam	Newdale CL	0	14.417
Wilson et al., 2025 - DOI: 10.1002/jeq2.70022	No Till 5	No	2022	Perennial Forage	No Till	35.4		0.7993	0.909	0.282952	0.321786	30.24	14.56	122.28	alfalfa grass	0.85	0.85	1	2.86	34	32	34	Clay Loam	Newdale CL	0	27.222
Wilson et al., 2025 - DOI: 10.1002/jeq2.70022	No Till 1	No	2016	Annual Crop	No Till	14.4369		0.5943	0.662306	0.0857983	0.0956162	10.2167	5.6328	26.549	hemp	0.9	0.81	0.9	6.473	16	36	48	Clay	Harding C	9.68495	32.076
Wilson et al., 2025 - DOI: 10.1002/jeq2.70022	No Till 1	No	2017	Annual Crop	No Till	101.067		0.299783	0.306255	0.302983	0.309524	19.0667	4.0723	110.03	wheat	0.9	0.9	1	6.473	16	36	48	Clay	Harding C	17.1199	32.472
Wilson et al., 2025 - DOI: 10.1002/jeq2.70022	No Till 1	No	2018	Annual Crop	No Till	72.6206		0.413527	0.473106	0.300306	0.343573	11.18	4.73	71.3	canola	0.8	0.8	1	6.473	16	36	48	Clay	Harding C	12.2	24.144
Wilson et al., 2025 - DOI: 10.1002/jeq2.70022	No Till 1	No	2019	Annual Crop	No Till	22.8757		0.160159	0.250529	0.0366375	0.0573101	9.41	3.74	58.65	soybean	0.6	0.6	1	6.473	16	36	48	Clay	Harding C	9	30.252
Wilson et al., 2025 - DOI: 10.1002/jeq2.70022	No Till 1	No	2020	Annual Crop	No Till	28.7188		0.277187	0.45605	0.0796046	0.130972	8.169	4.4	36.6	peas	0.7	0.7	1	6.473	16	36	48	Clay	Harding C	15	38.196
Wilson et al., 2025 - DOI: 10.1002/jeq2.70022	No Till 1	No	2021	Annual Crop	No Till	13.4737		0.446118	0.53234	0.0601086	0.0717259	9.135	4.708	47.5	wheat	0.8	0.8	1	6.473	16	36	48	Clay	Harding C	14.7	29.328
Wilson et al., 2025 - DOI: 10.1002/jeq2.70022	No Till 1	No	2022	Annual Crop	No Till	76.1648		0.182095	0.296174	0.138692	0.22558	10.22	3.89	97.07	canola	0.8	0.8	1	6.473	16	36	48	Clay	Harding C	12.2	27.852
Wilson et al., 2025 - DOI: 10.1002/jeq2.70022	No Till 2	No	2016	Annual Crop	No Till	12.3496		0.555121	0.647949	0.0685555	0.0800194	8.4167	5.9489	28.1442	hemp	0.9	0.81	0.9	5.803	16	36	48	Clay	Harding C	9.68495	32.292
Wilson et al., 2025 - DOI: 10.1002/jeq2.70022	No Till 2	No	2017	Annual Crop	No Till	109.807		0.354746	0.389624	0.389534	0.427832	12.495	5.9447	107.551	wheat	0.9	0.9	1	5.803	16	36	48	Clay	Harding C	17.1199	35.508
Wilson et al., 2025 - DOI: 10.1002/jeq2.70022	No Till 2	No	2018	Annual Crop	No Till	42.7169		0.369133	0.426365	0.157682	0.18213	14.42	6.02	76.1	canola	0.8	0.8	1	5.803	16	36	48	Clay	Harding C	12.2	25.356
Wilson et al., 2025 - DOI: 10.1002/jeq2.70022	No Till 2	No	2019	Annual Crop	No Till	24.6651		0.0828622	0.120435	0.020438	0.0297055	10.24	4.04	72.2	soybean	0.25	0.25	1	5.803	16	36	48	Clay	Harding C	9	30.228
Wilson et al., 2025 - DOI: 10.1002/jeq2.70022	No Till 2	No	2020	Annual Crop	No Till	27.0079		0.185239	0.278982	0.0500292	0.0753472	10.0905	4.763	42.5	peas	0.7	0.7	1	5.803	16	36	48	Clay	Harding C	15	38.184
Wilson et al., 2025 - DOI: 10.1002/jeq2.70022	No Till 2	No	2021	Annual Crop	No Till	10.8409		0.486159	0.583895	0.0527041	0.0632997	9.681	4.521	44.39	wheat	0.8	0.8	1	5.803	16	36	48	Clay	Harding C	14.7	30.516
Wilson et al., 2025 - DOI: 10.1002/jeq2.70022	No Till 2	No	2022	Annual Crop	No Till	97.4558		0.141221	0.193368	0.137628	0.188448	10.89	4.9	102.95	canola	0.8	0.8	1	5.803	16	36	48	Clay	Harding C	12.2	29.124
Wilson et al., 2025 - DOI: 10.1002/jeq2.70022	No Till 3	No	2016	Annual Crop	No Till	16.9278		1.01673	1.09031	0.17211	0.184565	23.7933	7.1622	43.7938	peas	0.7	0.7	1	5.997	16	36	48	Clay	Harding C	28.2184	38.256
Wilson et al., 2025 - DOI: 10.1002/jeq2.70022	No Till 3	No	2019	Annual Crop	No Till	43.5524		0.965879	1.14714	0.420663	0.499608	26	12.95	71.65	wheat	0.9	0.9	1	5.997	16	36	48	Clay	Harding C	14.67	32.604
Wilson et al., 2025 - DOI: 10.1002/jeq2.70022	No Till 4	No	2016	Annual Crop	No Till	17.4281		0.738201	0.856361	0.128655	0.149248	23.79	6.1286	40.2063	peas	0.7	0.7	1	2.034	16	36	48	Clay	Harding C	28.2184	35.328
Wilson et al., 2025 - DOI: 10.1002/jeq2.70022	No Till 4	No	2017	Annual Crop	No Till	90.0644		0.534168	0.615251	0.481095	0.554123	18.115	6.3572	156.477	wheat	0.9	0.9	1	2.034	16	36	48	Clay	Harding C	14.6742	37.008
Wilson et al., 2025 - DOI: 10.1002/jeq2.70022	No Till 4	No	2018	Annual Crop	No Till	39.1383		0.84682	0.925153	0.331431	0.362089	21.6	9.03	49.34	faba bean	0.7	0.7	1	2.034	16	36	48	Clay	Harding C	22	23.712
Wilson et al., 2025 - DOI: 10.1002/jeq2.70022	No Till 4	No	2019	Annual Crop	No Till	33.3129		0.990246	1.2403	0.32988	0.413181	19.6	5.87	70.36	wheat	0.9	0.9	1	2.034	16	36	48	Clay	Harding C	14.67	39.204
Wilson et al., 2025 - DOI: 10.1002/jeq2.70022	Con Till 4	No	2013	Annual Crop	Till	87.358		0.11	0.22	0.0960938	0.192188	13.209	10.4793	125.7	canola	0.8	0.8	1	4.16	26	40	34	Clay Loam	Dezwood CL	7.33708	30.94
Wilson et al., 2025 - DOI: 10.1002/jeq2.70022	Con Till 4	No	2014	Annual Crop	Till	4.885		0.38	0.55	0.018563	0.0268675	13.209	9.68	23.2	wheat	0.85	0.51	0.6	4.16	26	40	34	Clay Loam	Dezwood CL	4.89139	30.03
Wilson et al., 2025 - DOI: 10.1002/jeq2.70022	Con Till 4	No	2015	Annual Crop	Till	2.005		0.36	0.49	0.007218	0.0098245	11.991	9.32067	30.5	canola	0.8	0.48	0.6	4.16	26	40	34	Clay Loam	Dezwood CL	7.33708	24.83
Wilson et al., 2025 - DOI: 10.1002/jeq2.70022	Con Till 4	No	2016	Annual Crop	Till	11.194		0.265	0.362	0.0296641	0.0405223	11.109	10.6627	43.0745	wheat	0.85	0.51	0.6	4.16	26	40	34	Clay Loam	Dezwood CL	2.44569	30.94
Wilson et al., 2025 - DOI: 10.1002/jeq2.70022	Con Till 4	No	2017	Annual Crop	Till	84.857		0.123	0.243	0.104374	0.206203	19.362	13.464	85	canola	0.8	0.48	0.6	4.16	26	40	34	Clay Loam	Dezwood CL	9.78278	30.03
Wilson et al., 2025 - DOI: 10.1002/jeq2.70022	Con Till 4	No	2018	Annual Crop	Till	1.9977		0.401545	0.491278	0.00802168	0.00981428	15.87	11.45	30.1	soybean	0.4	0.24	0.6	4.16	26	40	34	Clay Loam	Dezwood CL	5	24.83
Wilson et al., 2025 - DOI: 10.1002/jeq2.70022	Con Till 4	No	2019	Annual Crop	Till	26.8		0.227	0.459	0.060836	0.123012	15.74	11.58	45.9	canola	0.8	0.8	1	4.16	26	40	34	Clay Loam	Dezwood CL	9	25.74
Wilson et al., 2025 - DOI: 10.1002/jeq2.70022	Con Till 4	No	2020	Annual Crop	Till	37		0.139	0.184	0.05143	0.06808	14.742	10.45	55.5	wheat	0.85	0.51	0.6	4.16	26	40	34	Clay Loam	Dezwood CL	5	31.798
Wilson et al., 2025 - DOI: 10.1002/jeq2.70022	Con Till 4	No	2021	Annual Crop	Till	1.05		0.47	0.621	0.004935	0.0065205	17.15	13.76	25	canola	0.8	0.8	1	4.16	26	40	34	Clay Loam	Dezwood CL	9	31.122
Wilson et al., 2025 - DOI: 10.1002/jeq2.70022	Con Till 5	No	2014	Annual Crop	Till	36.395		0.57	0.69	0.207452	0.251126	26.6438	21.549	83.5	canola	0.8	0.48	0.6	2.8	26	40	34	Clay Loam	Dezwood CL	7.33708	39.5772
Wilson et al., 2025 - DOI: 10.1002/jeq2.70022	Con Till 5	No	2015	Annual Crop	Till	17.122		0.67	0.74	0.114717	0.126703	26.901	21.747	40.6	wheat	0.85	0.51	0.6	2.8	26	40	34	Clay Loam	Dezwood CL	4.89139	32.4441
Wilson et al., 2025 - DOI: 10.1002/jeq2.70022	Con Till 5	No	2016	Annual Crop	Till	21.089		0.68	0.74	0.143405	0.156059	25.4625	20.669	54.82	canola	0.8	0.48	0.6	2.8	26	40	34	Clay Loam	Dezwood CL	7.33708	32.214
Wilson et al., 2025 - DOI: 10.1002/jeq2.70022	Con Till 5	No	2017	Annual Crop	Till	112.63		0.38	0.46	0.427994	0.518098	34.2405	22.737	110	wheat	0.85	0.51	0.6	2.8	26	40	34	Clay Loam	Dezwood CL	7.33708	37.895
Wilson et al., 2025 - DOI: 10.1002/jeq2.70022	Con Till 6	No	2011	Perennial Forage	Till	68.8		0.5806	0.6133	0.399453	0.42195	22.785	19.47	110	alfalfa grass	0.85	0.85	1	8.33	26	40	34	Clay Loam	Dezwood CL	0	32.5
Wilson et al., 2025 - DOI: 10.1002/jeq2.70022	Con Till 6	No	2012	Perennial Forage	Till	6		0.994	1.416	0.05964	0.08496	29.085	19.8	77.4	alfalfa grass	0.85	0.85	1	8.33	26	40	34	Clay Loam	Dezwood CL	0	32.5
Wilson et al., 2025 - DOI: 10.1002/jeq2.70022	Con Till 6	No	2013	Breaking	Till	85.013		0.61	0.89	0.518579	0.756616	24.4965	22.5676	119.7	breaking	0.85	0.51	0.6	8.33	26	40	34	Clay Loam	Dezwood CL	0	35.6252
Wilson et al., 2025 - DOI: 10.1002/jeq2.70022	Con Till 6	No	2014	Annual Crop	Till	9.895		0.42	0.62	0.041559	0.061349	22.3965	22.3575	87.7	canola	0.8	0.48	0.6	8.33	26	40	34	Clay Loam	Dezwood CL	7.33708	41.5896
Wilson et al., 2025 - DOI: 10.1002/jeq2.70022	Con Till 6	No	2015	Annual Crop	Till	4.034		0.95	1.09	0.038323	0.0439706	29.7465	22.1463	60.2	oats	0.8	0.48	0.6	8.33	26	40	34	Clay Loam	Dezwood CL	4.89139	34.0938
Wilson et al., 2025 - DOI: 10.1002/jeq2.70022	Con Till 6	No	2016	Annual Crop	Till	9.96		0.602	0.624	0.0599592	0.0621504	21.3465	18.997	62.5	canola	0.8	0.48	0.6	8.33	26	40	34	Clay Loam	Dezwood CL	7.33708	33.852
Wilson et al., 2025 - DOI: 10.1002/jeq2.70022	Con Till 6	No	2017	Annual Crop	Till	73.43		0.389	0.493	0.285643	0.36201	24.2235	18.073	99	wheat	0.85	0.51	0.6	8.33	26	40	34	Clay Loam	Dezwood CL	7.33708	36.27
Wilson et al., 2025 - DOI: 10.1002/jeq2.70022	Con Till 6	No	2018	Annual Crop	Till	4.08649		0.61049	0.737804	0.0249476	0.0301503	27.13	24.6	27.1	canola	0.8	0.48	0.6	8.33	26	40	34	Clay Loam	Dezwood CL	7.4	29.003
Wilson et al., 2025 - DOI: 10.1002/jeq2.70022	Con Till 6	No	2019	Annual Crop	Till	30.1		0.582	0.67	0.175182	0.20167	25.31	22.09	45.59	wheat	0.85	0.51	0.6	8.33	26	40	34	Clay Loam	Dezwood CL	7.33	32.773
Wilson et al., 2025 - DOI: 10.1002/jeq2.70022	Con Till 6	No	2020	Annual Crop	Till	50.1		0.559	0.592	0.280059	0.296592	25.83	21.5	55.6	canola	0.8	0.8	1	8.33	26	40	34	Clay Loam	Dezwood CL	7.33	39.572
Present Study	Con Till 1	Yes	2020	Annual Crop	Till	28.2028	0.0792515	0.14919	0.217328	0.0420759	0.0612927	21.879	12.87	38.06	soybean	0.4	0.192	0.48	2.87	32	37	31	Clay Loam	Ramada CL	36	34.958
Present Study	Org 4	Yes	2020	Perennial Forage	Till	94.7524	0.317661	0.397056	0.55499	0.37622	0.525866	26.46	14.927	97	alfalfa grass	0.85	0.85	1	1.5	34	32	34	Clay Loam	Newdale CL	31	25.337
Present Study	Org 4	Yes	2021	Perennial Forage	Till	0.225438	0.579689	0.761022	0.894428	0.00171563	0.00201638	47.5125	13.64	20	alfalfa grass	0.8	0.8	1	1.5	34	32	34	Clay Loam	Newdale CL	45	10.049
Present Study	Org 4	Yes	2022	Perennial Forage	Till	27.4188	0.493869	0.561281	0.618034	0.153897	0.169458	43.97	20.0008	91	alfalfa grass	0.85	0.85	1	1.5	34	32	34	Clay Loam	Newdale CL	0	25.766
Present Study	Org 4	Yes	2023	Annual Crop	Till	6.52812	0.38791	0.456397	0.525246	0.0297941	0.0342887	28.17	9.91667	59	alfalfa grass terminated	0.85	0.425	0.5	1.5	34	32	34	Clay Loam	Newdale CL	0	20.228
Present Study	Con Till 4	Yes	2022	Annual Crop	Till	153		0.279	0.373	0.42687	0.57069	33.125	12.33	213.69	wheat	0.85	0.765	0.9	4.16	26	40	34	Clay Loam	Dezwood CL	21	29.341
